# Supplementary material for: Using A-Mode Ultrasound to Assess the Body Composition of Soccer Players: A Comparative Study of Prediction Formulas
Source: Diagnostics (Basel). 2023 Feb 12;13(4):690. doi: 10.3390/diagnostics13040690 (PMC9955205; doi:10.3390/diagnostics13040690)
Supplement: Supplementary file 1 [file diagnostics-13-00690-s001.zip]

Archive with 1 entries (1 files):
- diagnostics-2173666-supplementary.xlsx
