# Supplementary material for: Using A-Mode Ultrasound to Assess the Body Composition of Soccer Players: A Comparative Study of Prediction Formulas
Source: Diagnostics (Basel). 2023 Feb 12;13(4):690. doi: 10.3390/diagnostics13040690 (PMC9955205; doi:10.3390/diagnostics13040690)
Supplement: Supplementary file 1 [file diagnostics-13-00690-s001.zip › diagnostics-2173666-supplementary.xlsx]

## Sheet: Anonymized Data
ID	Age (y)	Height (cm)	BM (kg)	BMI (kg/m2)	%BF JP7	%BF JP3	%BF P9	%BF B1
1	25	194	90	23.91	13.1	12.2	14.5	17.9
2	18	173.5	71	23.59	7.9	4.7	13	6.9
3	19	179	73	22.78	8.4	8	15.2	13.5
4	23	186	83	23.99	8.2	9	11.2	10
5	24	194	83	22.05	12.1	12.6	16.4	24
6	26	174	70	23.12	9.6	9.1	14.8	10.9
7	22	195	83	21.83	9.7	11.2	13.3	9.9
8	19	181	78	23.81	11.8	11.7	17.8	18.6
9	22	175	70	22.86	6.9	7.1	13	15.7
10	19	188	80	22.63	7.2	6.7	10.2	8.3
11	26	188	82	23.2	14.2	12.6	17.9	24.6
12	25	185	76	22.21	7.8	7.1	11.2	14.1
13	19	177	66	21.07	8.2	7.8	15.9	9.6
14	21	183	77	22.1	12.7	11	18.3	18.2
15	25	186	75	21.68	7.9	8.1	13	9.6
16	22	180	74	22.84	5.1	4.3	9.2	9.3
17	27	184	75	22.15	7.2	4.3	10	6.5
18	25	175	76	24.82	9.9	9.3	13.3	8.9
19	20	186	89	25.73	6	4.8	8.7	7.8
20	24	187	76	21.73	11.1	11.3	15.7	13.3
21	29	175	80	26.12	16.5	15.2	20.1	15.7
22	28	183	79	23.59	9.3	9.1	12.7	12.4
23	32	180	81	25	11.2	10.1	13.7	14.8
24	25	185	83	24.25	12.1	11.4	14.7	19.2
25	25	180	81	25	7.9	7.1	10.7	8.9
26	18	174	73	24.11	10	9	15.4	14.1
27	20	193	88	23.62	11.1	9.8	13.9	16.1
28	18	179	66	20.6	8.8	8.3	15.8	11.4
29	28	182	72	21.74	9.3	9.7	14.4	10.5
30	20	192	80	21.7	8.6	7	13.2	12.9
31	25	190	83	22.99	4.4	3.4	7.1	6.3
32	18	176	76	24.54	11	12.3	18.4	21.1
33	18	178	74	23.36	11.2	12.2	17.5	12.7
34	18	181	70	21.37	7.4	7.8	12.8	8.2
35	22	178	72	22.72	14.7	13.4	21	24
36	32	173	65	21.72	10.7	10.5	15.7	7.7
37	22	173	72	24.06	9	9.2	14.7	12.4
38	22	173	72	24.06	8.5	8.5	13.7	12.5
39	30	176	68.5	22.11	9	7.8	13.9	10.1
40	30	181	72	21.98	8.1	8.7	12.1	7.5
41	19	183	67.5	20.16	9.3	8.8	16.7	9.6
42	20	180	73	22.53	12.6	10.4	18.5	14.8
43	20	184	74	21.86	6.3	5.6	11	9.1
44	20	188	79	22.35	7.9	7.7	12.6	10.3
45	24	177	70	22.34	9.2	10.4	15.7	10.4
46	24	186	77	22.26	11	8.6	14.3	12.7
47	24	185.5	78.5	22.81	14.3	13.8	19.2	18.5
48	19	188	69	19.52	8.8	9	15.7	12.8
49	18	178	68	21.46	6.6	6.4	11.9	9.5
50	22	183	84	25.08	10.6	11.1	15.3	20.8
51	28	179	68	21.22	8.7	8.1	12.5	7.4
52	23	185	73	21.33	7.6	8.5	11.8	8.7
53	21	174	70	23.12	8.4	8.3	14.9	12.4
54	22	186.5	74	21.28	5.4	5.2	9.8	7.3
